# Supplementary material for: Plasma microRNA Signature as Companion Diagnostic for Abiraterone Acetate Treatment in Metastatic Castration-Resistant Prostate Cancer: A Pilot Study
Source: Int J Mol Sci. 2024 May 21;25(11):5573. doi: 10.3390/ijms25115573 (PMC11171781; doi:10.3390/ijms25115573)
Supplement: Supplementary file 1 [file ijms-25-05573-s001.zip]

Archive with 1 entries (1 files):
- ijms-2962670-supplementary.pdf
